# Supplementary material for: Seedling emergence response of rare arable plants to soil tillage varies by species
Source: PLoS One. 2018 Jun 25;13(6):e0199425. doi: 10.1371/journal.pone.0199425 (PMC6016903; doi:10.1371/journal.pone.0199425)
Supplement: S1 Data — This EXCEL file contains all data used for this manuscript. (XLSX) [file pone.0199425.s001.xlsx]

## Sheet: AdoAes
year	depth	block	raw1	emerg	emergT	emerg01	emerg01T	raw2	emerg2y	emerg2yT	emerg2y01	emerg2y01T	emergTot	emergTotT	emergTot01	emergTot01T	raw3	emerg3y	emerg3yT	emerg3y01	emerg3y01T	emergTot3	emergTot3T	emergTot301	emergTot301T
y1	Superf	1	9	4.5	1.54448	0.045	0.683714	24	12.5654	1.99674	0.125654	0.725612	16.5	2.12415	0.165	0.744707	3	1.79641	1.20327	0.0179641	0.668728	18	2.16528	0.18	0.751779
y1	Superf	2	3	1.5	1.14622	0.015	0.667054	22	11.1675	1.94232	0.111675	0.718627	12.5	1.99432	0.125	0.725287	9	5.14286	1.59996	0.0514286	0.687203	17	2.13824	0.17	0.747077
y1	Superf	3	7	3.5	1.44364	0.035	0.678231	34	17.6166	2.15508	0.176166	0.749982	20.5	2.22711	0.205	0.763326	0	0	0.658479	0	0.658479	20.5	2.22711	0.205	0.763326
y1	Superf	4	9	4.5	1.54448	0.045	0.683714	14	7.32984	1.75262	0.0732984	0.698869	11.5	1.95581	0.115	0.720298	1	0.564972	0.903803	0.00564972	0.661729	12	1.97544	0.12	0.7228
y1	Prof	1	33	16.5	2.12415	0.165	0.744707	13	7.78443	1.77923	0.0778443	0.701256	23	2.28212	0.23	0.774587	5	3.24675	1.41448	0.0324675	0.676831	25.5	2.33168	0.255	0.785577
y1	Prof	2	6	3	1.38433	0.03	0.675463	50	25.7732	2.3368	0.257732	0.786762	28	2.37676	0.28	0.796309	20	13.8889	2.04331	0.138889	0.732126	38	2.52491	0.38	0.836907
y1	Prof	3	31	15.5	2.09471	0.155	0.73993	43	25.4438	2.33061	0.254438	0.785332	37	2.51192	0.37	0.833004	1	0.793651	0.975264	0.00793651	0.663037	37.5	2.51846	0.375	0.83496
y1	Prof	4	43	21.5	2.24984	0.215	0.767863	29	18.4713	2.17754	0.184713	0.753978	36	2.49858	0.36	0.829067	0	0	0.658479	0	0.658479	36	2.49858	0.36	0.829067
y2	Superf	1	3	1	1.03172	0.01	0.664214	79	26.5993	2.352	0.265993	0.790327	27.3333	2.36513	0.273333	0.793472
y2	Superf	2	12	4	1.49661	0.04	0.680981	179	62.1528	2.76592	0.621528	0.922499	63.6667	2.77776	0.636667	0.927381
y2	Superf	3	5	1.66667	1.17911	0.0166667	0.667996	82	27.7966	2.37324	0.277966	0.795446	29	2.39371	0.29	0.800533
y2	Superf	4	5	1.66667	1.17911	0.0166667	0.667996	147	49.8305	2.65738	0.498305	0.880774	50.6667	2.66554	0.506667	0.883725
y2	Prof	1	3	1	1.03172	0.01	0.664214	45	15.1515	2.08403	0.151515	0.738253	16	2.10965	0.16	0.742325
y2	Prof	2	6	2	1.23894	0.02	0.669875	63	21.4286	2.24825	0.214286	0.767541	23	2.28212	0.23	0.774587
y2	Prof	3	25	8.33333	1.80958	0.0833333	0.704121	30	10.9091	1.93158	0.109091	0.717324	18.3333	2.17398	0.183333	0.753336
y2	Prof	4	31	10.3333	1.90678	0.103333	0.714406	76	28.2528	2.3811	0.282528	0.797381	35.6667	2.49406	0.356667	0.827747

## Sheet: AdoFla
year	depth	block	raw1	emerg	emergT	emerg01	emerg01T	raw2	emerg2y	emerg2yT	emerg2y01	emerg2y01T	emergTot	emergTotT	emergTot01	emergTot01T	raw3	emerg3y	emerg3yT	emerg3y01	emerg3y01T	emergTot3	emergTot3T	emergTot301	emergTot301T
y1	Superf	1	20	10	1.89184	0.1	0.712708	14	7.77778	1.77885	0.0777778	0.701221	17	2.13824	0.17	0.747077	0	0	0.658479	0	0.658479	17	2.13824	0.17	0.747077
y1	Superf	2	9	4.5	1.54448	0.045	0.683714	6	3.14136	1.40183	0.0314136	0.676247	7.5	1.76275	0.075	0.699764	0	0	0.658479	0	0.658479	7.5	1.76275	0.075	0.699764
y1	Superf	3	11	5.5	1.62831	0.055	0.689129	10	5.29101	1.61192	0.0529101	0.688003	10.5	1.91408	0.105	0.715253	0	0	0.658479	0	0.658479	10.5	1.91408	0.105	0.715253
y1	Superf	4	5	2.5	1.31696	0.025	0.672678	5	2.5641	1.32612	0.025641	0.673036	5	1.58816	0.05	0.68643	2	1.05263	1.04512	0.0105263	0.664514	6	1.66546	0.06	0.691812
y1	Prof	1	6	3	1.38433	0.03	0.675463	21	10.8247	1.92802	0.108247	0.716897	13.5	2.03007	0.135	0.730221	3	1.7341	1.19182	0.017341	0.668377	15	2.07932	0.15	0.737522
y1	Prof	2	8	4	1.49661	0.04	0.680981	13	6.77083	1.71782	0.0677083	0.695916	10.5	1.91408	0.105	0.715253	5	2.7933	1.35758	0.027933	0.674314	13	2.01252	0.13	0.727761
y1	Prof	3	4	2	1.23894	0.02	0.669875	9	4.59184	1.5528	0.0459184	0.684214	6.5	1.70004	0.065	0.694479	8	4.27807	1.5238	0.0427807	0.682503	10.5	1.91408	0.105	0.715253
y1	Prof	4	4	2	1.23894	0.02	0.669875	7	3.57143	1.45156	0.0357143	0.678624	5.5	1.62831	0.055	0.689129	7	3.7037	1.4659	0.037037	0.679353	9	1.84413	0.09	0.707576
y2	Superf	1	12	4	1.49661	0.04	0.680981	45	15.625	2.09849	0.15625	0.74053	19	2.19094	0.19	0.756433
y2	Superf	2	18	6	1.66546	0.06	0.691812	49	17.3759	2.14857	0.173759	0.74885	22.3333	2.26803	0.223333	0.771611
y2	Superf	3	29	9.66667	1.87643	0.0966667	0.711004	50	18.4502	2.17699	0.184502	0.75388	26.3333	2.34716	0.263333	0.789182
y2	Superf	4	24	8	1.79137	0.08	0.702383	37	13.4058	2.02681	0.134058	0.729759	20.3333	2.22321	0.203333	0.762565
y2	Prof	1	22	7.33333	1.75283	0.0733333	0.698887	19	6.83453	1.72191	0.0683453	0.696254	13.6667	2.03579	0.136667	0.731038
y2	Prof	2	13	4.33333	1.52903	0.0433333	0.682804	31	10.8014	1.92703	0.108014	0.716779	14.6667	2.06879	0.146667	0.73591
y2	Prof	3	0	0	0.658479	0	0.658479	77	25.6667	2.33481	0.256667	0.7863	25.6667	2.33481	0.256667	0.7863
y2	Prof	4	37	12.3333	1.9881	0.123333	0.72446	25	9.5057	1.86882	0.095057	0.710179	20.6667	2.23097	0.206667	0.764085

## Sheet: AgroGit
year	depth	block	raw1	emerg	emergT	emerg01	emerg01T	raw2	emerg2y	emerg2yT	emerg2y01	emerg2y01T	emergTot	emergTotT	emergTot01	emergTot01T	raw3	emerg3y	emerg3yT	emerg3y01	emerg3y01T	emergTot3	emergTot3T	emergTot301	emergTot301T
y1	Superf	1	54	10.8	1.92697	0.108	0.716772	0	0	0.658479	0	0.658479	10.8	1.92697	0.108	0.716772	0	0	0.658479	0	0.658479	10.8	1.92697	0.108	0.716772
y1	Superf	2	31	6.2	1.67958	0.062	0.69288	2	0.426439	0.854619	0.00426439	0.660934	6.6	1.70668	0.066	0.69501	0	0	0.658479	0	0.658479	6.6	1.70668	0.066	0.69501
y1	Superf	3	44	8.8	1.83401	0.088	0.706542	1	0.219298	0.7698	0.00219298	0.659743	9	1.84413	0.09	0.707576	0	0	0.658479	0	0.658479	9	1.84413	0.09	0.707576
y1	Superf	4	70	14	2.04703	0.14	0.732668	2	0.465116	0.868876	0.00465116	0.661156	14.4	2.0602	0.144	0.734616	0	0	0.658479	0	0.658479	14.4	2.0602	0.144	0.734616
y1	Prof	1	140	28	2.37676	0.28	0.796309	0	0	0.658479	0	0.658479	28	2.37676	0.28	0.796309	0	0	0.658479	0	0.658479	28	2.37676	0.28	0.796309
y1	Prof	2	191	38.2	2.52747	0.382	0.837684	1	0.323625	0.814459	0.00323625	0.660343	38.4	2.53001	0.384	0.83846	0	0	0.658479	0	0.658479	38.4	2.53001	0.384	0.83846
y1	Prof	3	110	22	2.26084	0.22	0.770116	0	0	0.658479	0	0.658479	22	2.26084	0.22	0.770116	0	0	0.658479	0	0.658479	22	2.26084	0.22	0.770116
y1	Prof	4	165	33	2.4563	0.33	0.817053	2	0.597015	0.914486	0.00597015	0.661912	33.4	2.46215	0.334	0.818673	0	0	0.658479	0	0.658479	33.4	2.46215	0.334	0.818673
y2	Superf	1	300	60	2.74858	0.6	0.915469	1	0.5	0.881374	0.005	0.661356	60.2	2.75021	0.602	0.916126
y2	Superf	2	256	51.2	2.67068	0.512	0.885597	2	0.819672	0.982759	0.00819672	0.663186	51.6	2.67449	0.516	0.886997
y2	Superf	3	258	51.6	2.67449	0.516	0.886997	0	0	0.658479	0	0.658479	51.6	2.67449	0.516	0.886997
y2	Superf	4	238	47.6	2.63495	0.476	0.872811	1	0.381679	0.83756	0.00381679	0.660677	47.8	2.637	0.478	0.87353
y2	Prof	1	208	41.6	2.56906	0.416	0.850696	0	0	0.658479	0	0.658479	41.6	2.56906	0.416	0.850696
y2	Prof	2	288	57.6	2.72851	0.576	0.907507	1	0.471698	0.87126	0.00471698	0.661194	57.8	2.73021	0.578	0.908176
y2	Prof	3	216	43.2	2.58749	0.432	0.856696	2	0.704225	0.948578	0.00704225	0.662526	43.6	2.592	0.436	0.858184
y2	Prof	4	179	35.8	2.49587	0.358	0.828276	0	0	0.658479	0	0.658479	35.8	2.49587	0.358	0.828276

## Sheet: AndMax
year	depth	block	raw1	emerg	emergT	emerg01	emerg01T	raw2	emerg2y	emerg2yT	emerg2y01	emerg2y01T	emergTot	emergTotT	emergTot01	emergTot01T	raw3	emerg3y	emerg3yT	emerg3y01	emerg3y01T	emergTot3	emergTot3T	emergTot301	emergTot301T
y1	Superf	1	129	12.9	2.00893	0.129	0.727267	36	4.13318	1.50982	0.0413318	0.68171	16.5	2.12415	0.165	0.744707	0	0	0.658479	0	0.658479	16.5	2.12415	0.165	0.744707
y1	Superf	2	106	10.6	1.91842	0.106	0.71576	37	4.1387	1.51036	0.041387	0.68174	14.3	2.05694	0.143	0.73413	1	0.116686	0.721143	0.00116686	0.659152	14.4	2.0602	0.144	0.734616
y1	Superf	3	75	7.5	1.76275	0.075	0.699764	10	1.08108	1.05221	0.0108108	0.664676	8.5	1.81845	0.085	0.704987	0	0	0.658479	0	0.658479	8.5	1.81845	0.085	0.704987
y1	Superf	4	49	4.9	1.57972	0.049	0.685888	17	1.78759	1.20167	0.0178759	0.668679	6.6	1.70668	0.066	0.69501	3	0.321199	0.813469	0.00321199	0.660329	6.9	1.72608	0.069	0.6966
y1	Prof	1	68	6.8	1.71969	0.068	0.696071	6	0.643777	0.929657	0.00643777	0.66218	7.4	1.75682	0.074	0.699238	1	0.107991	0.716768	0.00107991	0.659102	7.5	1.76275	0.075	0.699764
y1	Prof	2	71	7.1	1.7386	0.071	0.697657	21	2.2605	1.28112	0.022605	0.671338	9.2	1.85404	0.092	0.708607	11	1.21145	1.08346	0.0121145	0.665417	10.3	1.9053	0.103	0.714237
y1	Prof	3	112	11.2	1.94366	0.112	0.718791	60	6.75676	1.71691	0.0675676	0.695842	17.2	2.14376	0.172	0.748021	34	4.10628	1.50718	0.0410628	0.681563	20.6	2.22943	0.206	0.763781
y1	Prof	4	72	7.2	1.74475	0.072	0.698185	28	3.01724	1.3865	0.0301724	0.675559	10	1.89184	0.1	0.712708	16	1.77778	1.19987	0.0177778	0.668623	11.6	1.9598	0.116	0.7208
y2	Superf	1	23	4.6	1.55353	0.046	0.684258	41	8.59539	1.82345	0.0859539	0.705482	12.8	2.00532	0.128	0.726773
y2	Superf	2	39	7.8	1.78012	0.078	0.701337	4	0.867679	0.996286	0.00867679	0.66346	8.6	1.82369	0.086	0.705506
y2	Superf	3	53	10.6	1.91842	0.106	0.71576	14	3.13199	1.40069	0.0313199	0.676195	13.4	2.02661	0.134	0.72973
y2	Superf	4	65	13	2.01252	0.13	0.727761	34	7.81609	1.78103	0.0781609	0.701422	19.8	2.21055	0.198	0.760122
y2	Prof	1	6	1.2	1.08079	0.012	0.665352	17	3.4413	1.43703	0.034413	0.677907	4.6	1.55353	0.046	0.684258
y2	Prof	2	19	3.8	1.47609	0.038	0.679883	22	4.5738	1.55118	0.045738	0.684116	8.2	1.80238	0.082	0.703427
y2	Prof	3	22	4.4	1.53527	0.044	0.683168	5	1.04603	1.04346	0.0104603	0.664476	5.4	1.62053	0.054	0.68859
y2	Prof	4	19	3.8	1.47609	0.038	0.679883	26	5.40541	1.62095	0.0540541	0.68862	9	1.84413	0.09	0.707576

## Sheet: AspArv
year	depth	block	raw1	emerg	emergT	emerg01	emerg01T	raw2	emerg2y	emerg2yT	emerg2y01	emerg2y01T	emergTot	emergTotT	emergTot01	emergTot01T	raw3	emerg3y	emerg3yT	emerg3y01	emerg3y01T	emergTot3	emergTot3T	emergTot301	emergTot301T
y1	Superf	1	151	37.75	2.52169	0.3775	0.835934	2	0.803213	0.978032	0.00803213	0.663092	38.25	2.5281	0.3825	0.837878	0	0	0.658479	0	0.658479	38.25	2.5281	0.3825	0.837878
y1	Superf	2	173	43.25	2.58806	0.4325	0.856882	4	1.76211	1.197	0.0176211	0.668535	44.25	2.59923	0.4425	0.860592	2	0.896861	1.00433	0.00896861	0.663626	44.75	2.60473	0.4475	0.862436
y1	Superf	3	29	7.25	1.74779	0.0725	0.698449	1	0.269542	0.79185	0.00269542	0.660032	7.5	1.76275	0.075	0.699764	0	0	0.658479	0	0.658479	7.5	1.76275	0.075	0.699764
y1	Superf	4	50	12.5	1.99432	0.125	0.725287	1	0.285714	0.798728	0.00285714	0.660125	12.75	2.0035	0.1275	0.726526	0	0	0.658479	0	0.658479	12.75	2.0035	0.1275	0.726526
y1	Prof	1	92	23	2.28212	0.23	0.774587	10	3.24675	1.41448	0.0324675	0.676831	25.5	2.33168	0.255	0.785577	0	0	0.658479	0	0.658479	25.5	2.33168	0.255	0.785577
y1	Prof	2	169	42.25	2.57663	0.4225	0.853143	7	3.0303	1.38813	0.030303	0.675631	44	2.59646	0.44	0.859667	4	1.78571	1.20132	0.0178571	0.668668	45	2.60745	0.45	0.863355
y1	Prof	3	161	40.25	2.55295	0.4025	0.845573	8	3.34728	1.42626	0.0334728	0.677387	42.25	2.57663	0.4225	0.853143	2	0.865801	0.995764	0.00865801	0.663449	42.75	2.58238	0.4275	0.855016
y1	Prof	4	144	36	2.49858	0.36	0.829067	7	2.73438	1.34968	0.0273438	0.673986	37.75	2.52169	0.3775	0.835934	1	0.401606	0.845232	0.00401606	0.660791	38	2.52491	0.38	0.836907
y2	Superf	1	168	42	2.57373	0.42	0.852203	16	6.89655	1.72586	0.0689655	0.696582	46	2.61821	0.46	0.867015
y2	Superf	2	280	70	2.82448	0.7	0.94728	22	18.3333	2.17398	0.183333	0.753336	75.5	2.86179	0.755	0.963912
y2	Superf	3	245	61.25	2.75872	0.6125	0.919564	33	21.2903	2.24516	0.212903	0.766916	69.5	2.82095	0.695	0.945738
y2	Superf	4	191	47.75	2.63649	0.4775	0.873351	34	16.2679	2.11747	0.162679	0.743603	56.25	2.71685	0.5625	0.902969
y2	Prof	1	254	63.5	2.77647	0.635	0.926846	3	2.05479	1.24812	0.0205479	0.670183	64.25	2.78225	0.6425	0.929249
y2	Prof	2	271	67.75	2.80838	0.6775	0.940305	20	15.5039	2.09483	0.155039	0.739949	72.75	2.84348	0.7275	0.955668
y2	Prof	3	264	66	2.79549	0.66	0.934809	7	5.14706	1.6003	0.0514706	0.687225	67.75	2.80838	0.6775	0.940305
y2	Prof	4	244	61	2.75671	0.61	0.918747	11	7.05128	1.73558	0.0705128	0.6974	63.75	2.77841	0.6375	0.927648

## Sheet: BifRad
year	depth	block	raw1	emerg	emergT	emerg01	emerg01T	raw2	emerg2y	emerg2yT	emerg2y01	emerg2y01T	emergTot	emergTotT	emergTot01	emergTot01T	raw3	emerg3y	emerg3yT	emerg3y01	emerg3y01T	emergTot3	emergTot3T	emergTot301	emergTot301T
y1	Superf	1	88	8.8	1.83401	0.088	0.706542	22	2.41228	1.30413	0.0241228	0.672188	11	1.93538	0.11	0.717783	1	0.11236	0.718971	0.0011236	0.659127	11.1	1.93954	0.111	0.718287
y1	Superf	2	78	7.8	1.78012	0.078	0.701337	1	0.10846	0.717005	0.0010846	0.659105	7.9	1.78578	0.079	0.701861	1	0.108578	0.717064	0.00108578	0.659105	8	1.79137	0.08	0.702383
y1	Superf	3	66	6.6	1.70668	0.066	0.69501	5	0.535332	0.893703	0.00535332	0.661559	7.1	1.7386	0.071	0.697657	0	0	0.658479	0	0.658479	7.1	1.7386	0.071	0.697657
y1	Superf	4	11	1.1	1.05687	0.011	0.664784	6	0.606673	0.917659	0.00606673	0.661967	1.7	1.18543	0.017	0.668185	0	0	0.658479	0	0.658479	1.7	1.18543	0.017	0.668185
y1	Prof	1	260	26	2.34102	0.26	0.787743	17	2.2973	1.2868	0.022973	0.671544	27.7	2.37156	0.277	0.795035	4	0.55325	0.899835	0.0055325	0.661661	28.1	2.37848	0.281	0.796734
y1	Prof	2	301	30.1	2.41172	0.301	0.805135	11	1.57368	1.16103	0.0157368	0.667471	31.2	2.4291	0.312	0.809692	4	0.581395	0.909309	0.00581395	0.661823	31.6	2.43527	0.316	0.811338
y1	Prof	3	228	22.8	2.27793	0.228	0.773696	44	5.69948	1.64346	0.0569948	0.690201	27.2	2.36277	0.272	0.792902	16	2.1978	1.27129	0.021978	0.670986	28.8	2.39037	0.288	0.799692
y1	Prof	4	144	14.4	2.0602	0.144	0.734616	14	1.63551	1.17313	0.0163551	0.66782	15.8	2.10373	0.158	0.741368	0	0	0.658479	0	0.658479	15.8	2.10373	0.158	0.741368
y2	Superf	1	140	28	2.37676	0.28	0.796309	1	0.277778	0.795365	0.00277778	0.66008	28.2	2.38019	0.282	0.797157
y2	Superf	2	86	17.2	2.14376	0.172	0.748021	27	6.52174	1.70149	0.0652174	0.694594	22.6	2.27371	0.226	0.772803
y2	Superf	3	143	28.6	2.387	0.286	0.798848	0	0	0.658479	0	0.658479	28.6	2.387	0.286	0.798848
y2	Superf	4	256	51.2	2.67068	0.512	0.885597	3	1.22951	1.08763	0.0122951	0.66552	51.8	2.67639	0.518	0.887695
y2	Prof	1	228	45.6	2.61393	0.456	0.865554	14	5.14706	1.6003	0.0514706	0.687225	48.4	2.64311	0.484	0.875683
y2	Prof	2	121	24.2	2.30652	0.242	0.779895	23	6.0686	1.67035	0.060686	0.692179	28.8	2.39037	0.288	0.799692
y2	Prof	3	226	45.2	2.60962	0.452	0.86409	14	5.10949	1.59723	0.0510949	0.687022	48	2.63904	0.48	0.874249
y2	Prof	4	215	43	2.58523	0.43	0.85595	13	4.5614	1.55006	0.045614	0.684048	45.6	2.61393	0.456	0.865554

## Sheet: BisAur
year	depth	block	raw1	emerg	emergT	emerg01	emerg01T	raw2	emerg2y	emerg2yT	emerg2y01	emerg2y01T	emergTot	emergTotT	emergTot01	emergTot01T	raw3	emerg3y	emerg3yT	emerg3y01	emerg3y01T	emergTot3	emergTot3T	emergTot301	emergTot301T
y1	Superf	1	9	4.5	1.54448	0.045	0.683714	0	0	0.658479	0	0.658479	4.5	1.54448	0.045	0.683714	1	0.52356	0.889631	0.0052356	0.661491	5	1.58816	0.05	0.68643
y1	Superf	2	0	0	0.658479	0	0.658479	3	1.5	1.14622	0.015	0.667054	1.5	1.14622	0.015	0.667054	0	0	0.658479	0	0.658479	1.5	1.14622	0.015	0.667054
y1	Superf	3	8	4	1.49661	0.04	0.680981	0	0	0.658479	0	0.658479	4	1.49661	0.04	0.680981	0	0	0.658479	0	0.658479	4	1.49661	0.04	0.680981
y1	Superf	4	1	0.5	0.881374	0.005	0.661356	0	0	0.658479	0	0.658479	0.5	0.881374	0.005	0.661356	1	0.502513	0.882261	0.00502513	0.661371	1	1.03172	0.01	0.664214
y1	Prof	1	11	5.5	1.62831	0.055	0.689129	0	0	0.658479	0	0.658479	5.5	1.62831	0.055	0.689129	0	0	0.658479	0	0.658479	5.5	1.62831	0.055	0.689129
y1	Prof	2	18	9	1.84413	0.09	0.707576	3	1.64835	1.1756	0.0164835	0.667893	10.5	1.91408	0.105	0.715253	2	1.11732	1.0611	0.0111732	0.664882	11.5	1.95581	0.115	0.720298
y1	Prof	3	11	5.5	1.62831	0.055	0.689129	1	0.529101	0.891552	0.00529101	0.661523	6	1.66546	0.06	0.691812	0	0	0.658479	0	0.658479	6	1.66546	0.06	0.691812
y1	Prof	4	11	5.5	1.62831	0.055	0.689129	0	0	0.658479	0	0.658479	5.5	1.62831	0.055	0.689129	1	0.529101	0.891552	0.00529101	0.661523	6	1.66546	0.06	0.691812
y2	Superf	1	18	9	1.84413	0.09	0.707576	6	3.2967	1.42037	0.032967	0.677107	12	1.97544	0.12	0.7228
y2	Superf	2	10	5	1.58816	0.05	0.68643	0	0	0.658479	0	0.658479	5	1.58816	0.05	0.68643
y2	Superf	3	9	4.5	1.54448	0.045	0.683714	2	1.04712	1.04373	0.0104712	0.664483	5.5	1.62831	0.055	0.689129
y2	Superf	4	13	6.5	1.70004	0.065	0.694479	2	1.06952	1.04934	0.0106952	0.66461	7.5	1.76275	0.075	0.699764
y2	Prof	1	3	1.5	1.14622	0.015	0.667054	1	0.507614	0.884058	0.00507614	0.6614	2	1.23894	0.02	0.669875
y2	Prof	2	4	2	1.23894	0.02	0.669875	3	1.53061	1.15243	0.0153061	0.667227	3.5	1.44364	0.035	0.678231
y2	Prof	3	2	1	1.03172	0.01	0.664214	3	1.51515	1.1493	0.0151515	0.66714	2.5	1.31696	0.025	0.672678
y2	Prof	4	7	3.5	1.44364	0.035	0.678231	7	3.62694	1.45763	0.0362694	0.67893	7	1.73238	0.07	0.697129

## Sheet: BupRot
year	depth	block	raw1	emerg	emergT	emerg01	emerg01T	raw2	emerg2y	emerg2yT	emerg2y01	emerg2y01T	emergTot	emergTotT	emergTot01	emergTot01T	raw3	emerg3y	emerg3yT	emerg3y01	emerg3y01T	emergTot3	emergTot3T	emergTot301	emergTot301T
y1	Superf	1	45	4.5	1.54448	0.045	0.683714	43	4.50262	1.54472	0.0450262	0.683728	8.8	1.83401	0.088	0.706542	5	0.548246	0.89813	0.00548246	0.661633	9.3	1.85892	0.093	0.709122
y1	Superf	2	50	5	1.58816	0.05	0.68643	18	1.89474	1.22082	0.0189474	0.669283	6.8	1.71969	0.068	0.696071	30	3.21888	1.41117	0.0321888	0.676677	9.8	1.88265	0.098	0.711687
y1	Superf	3	38	3.8	1.47609	0.038	0.679883	65	6.75676	1.71691	0.0675676	0.695842	10.3	1.9053	0.103	0.714237	2	0.222965	0.771446	0.00222965	0.659764	10.5	1.91408	0.105	0.715253
y1	Superf	4	38	3.8	1.47609	0.038	0.679883	33	3.43035	1.43579	0.0343035	0.677846	7.1	1.7386	0.071	0.697657	0	0	0.658479	0	0.658479	7.1	1.7386	0.071	0.697657
y1	Prof	1	48	4.8	1.57114	0.048	0.685345	52	5.46218	1.62538	0.0546218	0.688925	10	1.89184	0.1	0.712708	30	3.33333	1.42464	0.0333333	0.67731	13	2.01252	0.13	0.727761
y1	Prof	2	34	3.4	1.43233	0.034	0.677678	57	5.90062	1.6583	0.0590062	0.69128	9.1	1.84911	0.091	0.708092	27	2.9703	1.38057	0.029703	0.675298	11.8	1.96768	0.118	0.721801
y1	Prof	3	47	4.7	1.56242	0.047	0.684802	70	7.34523	1.75354	0.0734523	0.69895	11.7	1.96375	0.117	0.7213	22	2.49151	1.31573	0.0249151	0.672631	13.9	2.04369	0.139	0.73218
y1	Prof	4	90	9	1.84413	0.09	0.707576	62	6.81319	1.72054	0.0681319	0.696141	15.2	2.08553	0.152	0.738487	46	5.42453	1.62245	0.0542453	0.688723	19.8	2.21055	0.198	0.760122
y2	Superf	1	173	34.6	2.4793	0.346	0.823499	25	7.64526	1.77123	0.0764526	0.700527	39.6	2.54501	0.396	0.843086
y2	Superf	2	247	49.4	2.65313	0.494	0.879247	13	5.13834	1.59959	0.0513834	0.687178	52	2.67828	0.52	0.888392
y2	Superf	3	162	32.4	2.4474	0.324	0.814612	10	2.95858	1.37908	0.0295858	0.675233	34.4	2.47648	0.344	0.822698
y2	Superf	4	248	49.6	2.65511	0.496	0.879957	51	20.2381	2.22098	0.202381	0.76213	59.8	2.74693	0.598	0.914811
y2	Prof	1	48	9.6	1.8733	0.096	0.710663	49	10.8407	1.9287	0.108407	0.716978	19.4	2.20084	0.194	0.758281
y2	Prof	2	66	13.2	2.01961	0.132	0.728747	36	8.29493	1.80752	0.0829493	0.703921	20.4	2.22477	0.204	0.762869
y2	Prof	3	115	23	2.28212	0.23	0.774587	25	6.49351	1.69961	0.0649351	0.694444	28	2.37676	0.28	0.796309
y2	Prof	4	98	19.6	2.20572	0.196	0.759203	76	18.9055	2.18857	0.189055	0.755995	34.8	2.4821	0.348	0.824299

## Sheet: CamMic
year	depth	block	raw1	emerg	emergT	emerg01	emerg01T	raw2	emerg2y	emerg2yT	emerg2y01	emerg2y01T	emergTot	emergTotT	emergTot01	emergTot01T	raw3	emerg3y	emerg3yT	emerg3y01	emerg3y01T	emergTot3	emergTot3T	emergTot301	emergTot301T
y1	Superf	1	188	18.8	2.18591	0.188	0.755506	16	1.97044	1.23392	0.0197044	0.669709	20.4	2.22477	0.204	0.762869	16	2.01005	1.24064	0.0201005	0.669932	22	2.26084	0.22	0.770116
y1	Superf	2	101	10.1	1.89637	0.101	0.713218	26	2.8921	1.37055	0.028921	0.674864	12.7	2.00168	0.127	0.726278	1	0.114548	0.720071	0.00114548	0.65914	12.8	2.00532	0.128	0.726773
y1	Superf	3	111	11.1	1.93954	0.111	0.718287	26	2.92463	1.37474	0.0292463	0.675044	13.7	2.03693	0.137	0.731202	1	0.115875	0.720737	0.00115875	0.659147	13.8	2.04032	0.138	0.731691
y1	Superf	4	19	1.9	1.22174	0.019	0.669312	8	0.815494	0.981563	0.00815494	0.663162	2.7	1.34502	0.027	0.673794	0	0	0.658479	0	0.658479	2.7	1.34502	0.027	0.673794
y1	Prof	1	72	7.2	1.74475	0.072	0.698185	10	1.07759	1.05135	0.0107759	0.664656	8.2	1.80238	0.082	0.703427	20	2.17865	1.26825	0.0217865	0.670879	10.2	1.90085	0.102	0.713728
y1	Prof	2	19	1.9	1.22174	0.019	0.669312	17	1.73293	1.1916	0.0173293	0.66837	3.6	1.45469	0.036	0.678782	0	0	0.658479	0	0.658479	3.6	1.45469	0.036	0.678782
y1	Prof	3	33	3.3	1.42076	0.033	0.677126	38	3.92968	1.48949	0.0392968	0.680595	7.1	1.7386	0.071	0.697657	12	1.29171	1.10174	0.0129171	0.665873	8.3	1.80779	0.083	0.703947
y1	Prof	4	47	4.7	1.56242	0.047	0.684802	30	3.14795	1.40263	0.0314795	0.676284	7.7	1.7744	0.077	0.700814	22	2.38353	1.29985	0.0238353	0.672027	9.9	1.88727	0.099	0.712198
y2	Superf	1	116	23.2	2.28627	0.232	0.775476	13	3.38542	1.43066	0.0338542	0.677598	25.8	2.3373	0.258	0.786878
y2	Superf	2	118	23.6	2.29447	0.236	0.777248	5	1.3089	1.10557	0.013089	0.665971	24.6	2.3144	0.246	0.781651
y2	Superf	3	103	20.6	2.22943	0.206	0.763781	5	1.25945	1.09447	0.0125945	0.66569	21.6	2.25206	0.216	0.768315
y2	Superf	4	69	13.8	2.04032	0.138	0.731691	24	5.56845	1.63356	0.0556845	0.689497	18.6	2.18083	0.186	0.754577
y2	Prof	1	13	2.6	1.33119	0.026	0.673236	10	2.05339	1.24789	0.0205339	0.670175	4.6	1.55353	0.046	0.684258
y2	Prof	2	43	8.6	1.82369	0.086	0.705506	28	6.12691	1.67447	0.0612691	0.69249	14.2	2.05366	0.142	0.733643
y2	Prof	3	35	7	1.73238	0.07	0.697129	29	6.23656	1.68212	0.0623656	0.693075	12.8	2.00532	0.128	0.726773
y2	Prof	4	61	12.2	1.98308	0.122	0.723796	37	8.42825	1.81465	0.0842825	0.704614	19.6	2.20572	0.196	0.759203

## Sheet: CerPer
year	depth	block	raw1	emerg	emergT	emerg01	emerg01T	raw2	emerg2y	emerg2yT	emerg2y01	emerg2y01T	emergTot	emergTotT	emergTot01	emergTot01T	raw3	emerg3y	emerg3yT	emerg3y01	emerg3y01T	emergTot3	emergTot3T	emergTot301	emergTot301T
y1	Superf	1	30	3	1.38433	0.03	0.675463	7	0.721649	0.953896	0.00721649	0.662625	3.7	1.46551	0.037	0.679333	1	0.103842	0.714665	0.00103842	0.659078	3.8	1.47609	0.038	0.679883
y1	Superf	2	66	6.6	1.70668	0.066	0.69501	59	6.31692	1.68766	0.0631692	0.693504	12.5	1.99432	0.125	0.725287	3	0.342857	0.82224	0.00342857	0.660454	12.8	2.00532	0.128	0.726773
y1	Superf	3	62	6.2	1.67958	0.062	0.69288	34	3.62473	1.45739	0.0362473	0.678918	9.6	1.8733	0.096	0.710663	0	0	0.658479	0	0.658479	9.6	1.8733	0.096	0.710663
y1	Superf	4	42	4.2	1.51632	0.042	0.682076	18	1.87891	1.21804	0.0187891	0.669193	6	1.66546	0.06	0.691812	3	0.319149	0.81263	0.00319149	0.660318	6.3	1.6865	0.063	0.693414
y1	Prof	1	23	2.3	1.28721	0.023	0.671559	28	2.86592	1.36714	0.0286592	0.674718	5.1	1.59645	0.051	0.686971	1	0.105374	0.715443	0.00105374	0.659087	5.2	1.60461	0.052	0.687511
y1	Prof	2	20	2	1.23894	0.02	0.669875	45	4.59184	1.5528	0.0459184	0.684214	6.5	1.70004	0.065	0.694479	17	1.81818	1.20721	0.0181818	0.668851	8.2	1.80238	0.082	0.703427
y1	Prof	3	16	1.6	1.16621	0.016	0.66762	27	2.7439	1.35097	0.027439	0.674039	4.3	1.52588	0.043	0.682622	0	0	0.658479	0	0.658479	4.3	1.52588	0.043	0.682622
y1	Prof	4	39	3.9	1.48646	0.039	0.680432	38	3.95421	1.49199	0.0395421	0.680729	7.7	1.7744	0.077	0.700814	10	1.08342	1.05279	0.0108342	0.664689	8.7	1.82888	0.087	0.706024
y2	Superf	1	7	1.4	1.12537	0.014	0.666487	4	0.811359	0.980377	0.00811359	0.663138	2.2	1.27164	0.022	0.670998
y2	Superf	2	8	1.6	1.16621	0.016	0.66762	7	1.42276	1.13019	0.0142276	0.666616	3	1.38433	0.03	0.675463
y2	Superf	3	6	1.2	1.08079	0.012	0.665352	37	7.48988	1.76215	0.0748988	0.699711	8.6	1.82369	0.086	0.705506
y2	Superf	4	16	3.2	1.40891	0.032	0.676572	48	9.91736	1.88806	0.0991736	0.712287	12.8	2.00532	0.128	0.726773
y2	Prof	1	4	0.8	0.977104	0.008	0.663073	26	5.24194	1.60799	0.0524194	0.687738	6	1.66546	0.06	0.691812
y2	Prof	2	27	5.4	1.62053	0.054	0.68859	49	10.3594	1.90793	0.103594	0.714539	15.2	2.08553	0.152	0.738487
y2	Prof	3	14	2.8	1.35847	0.028	0.674351	58	11.9342	1.9729	0.119342	0.722471	14.4	2.0602	0.144	0.734616
y2	Prof	4	14	2.8	1.35847	0.028	0.674351	73	15.0206	2.07996	0.150206	0.737622	17.4	2.14923	0.174	0.748963

[truncated: 20 more sheets: Conringia, ConOri, ConPub, DelGra, DelHal, GalLad, HypPen, IbeAma, LatAph, LegHyb, NesPan, NigGal, PapArg, PapDub, RanArv, RoeHyb, SilCon, ThlArv, TurLat, VacHis]
